# Supplementary material for: Do Perfluorinated Chemicals Enhance the Toxicity of Other Contaminants in Aquatic Organisms? A Review
Source: Toxics. 2026 Apr 26;14(5):373. doi: 10.3390/toxics14050373 (PMC13211294; doi:10.3390/toxics14050373)
Supplement: Supplementary file 1 [file toxics-14-00373-s001.zip]

Archive with 1 entries (1 files):
- toxics-4204128-supplementary.pdf
